# Supplementary material for: Use of Smartphone Apps, Social Media, and Web-Based Resources to Support Mental Health and Well-Being: Online Survey
Source: JMIR Ment Health. 2019 Jul 12;6(7):e12546. doi: 10.2196/12546 (PMC6659390; doi:10.2196/12546)
Supplement: Multimedia Appendix 4 [file mental_v6i7e12546_app4.xlsx]

## Sheet: Sheet1
Type (based on the survey section)	Name	No. Respondents who mentioned it	URL	Description
App	Headspace	26	https://www.headspace.com/	A website and an app for mindfulness meditation. Limited content is available for free.
App	Calm	8	https://www.calm.com	A free app for meditation and sleep.
App	Moodscope	4	https://www.moodscope.com	It's actually a mood tracking website with a buddy support system that can be accessed on the phone.
App	Daylio	3	https://daylio.webflow.io	Free mood tracking app .
App	Insight Timer	3	https://insighttimer.com	Free smartphone app and online community for meditation.
App	Buddhify	3	https://buddhify.com	A paid meditation and mindfulnes app.
App	Hippo	3	http://www.hippo.rocks	Free app based on cognitive behavioral therapy that enables mood tracking and meditation.
App	Koko	2	https://chat.itskoko.com	A text-based peer support system, moderated by a chatbot. The community aspects seem to have been removed.
App	Sleep Cycle	2	https://www.sleepcycle.com	A free sleep tracking app.
App	Optimism	2	http://www.findingoptimism.com	Mood tracking app. No longer available.
App	Pacifica	2	https://www.thinkpacifica.com	An app based on cognitive behavior therapy. Offers mood tracking, thought diaries, meditation & relaxation tracks.
Forums and social media	Reddit	9	https://www.reddit.com/r/mentalhealth/	A section dedicated to mental health on a social network site.
Forums and social media	Facebook	8	https://facebook.com	Social network site.
Forums and social media	Tumblr	4	https://tumblr.com	Social network site.
Forums and social media	Big White Wall	3	https://www.bigwhitewall.com	Online mental health and wellbeing service offering self-help programmes, creative outlets and a community.
Forums and social media	Slack	1	https://slack.com	An online chat software that allows to create closed groups. Used by companies and communities of interest.
Forums and social media	Doctissimo.fr	1	http://www.doctissimo.fr/	A French health portal covering various topics, not only limited to mental health.
Forums and social media	Friendsinneed.co.uk	1	https://friendsinneed.co.uk/	An online community for people with depression.
Forums and social media	Depression Awareness	1	https://www.facebook.com/DepressionAwareness2010/	A Facebook group for people with depression.
Forums and social media	Hello Sunday Morning	1	https://www.hellosundaymorning.org	A website and community for people who want to reduce or stop drinking alcohol.
Forums and social media	Net mums	1	https://www.netmums.com/	A website for parents in the UK. Includes forums that cover various topics, including mental health.
Forums and social media	Childline forums	1	https://www.childline.org.uk/	Childline is a counselling service for children and young people.
Forums and social media	No more panic	1	https://www.nomorepanic.co.uk/	Website information about panic, anxiety, phobias and Obsessive Compulsive Disorders (OCD). Includes a chat room.
Forums and social media	Vent	1	https://www.vent.co/	An app that allows to post mood updates that can be commented on by other community members.
Forums and social media	MSBR group	1	N/A	Not enough information to identify it.
Forums and social media	Buddist study group	1	N/A	Not enough information to identify it.
Forums and social media	Twitter	1	https://twitter.com	Social network site.
Forums and social media	Captain Awkward	1	https://captainawkward.com/	Advice columns and discussion forums covering multiple topics, ranging from relationship advice to supporting people with depression.
Forums and social media	Baggage Reclaim	1	https://www.baggagereclaim.co.uk/	Blog about emotional and relationship literacy with a Facebook group that provides support.
Forums and social media	my PTSD forum	1	https://www.myptsd.com/	A Post Traumatic Stress Disorder (PTSD) forum community for those affected by traumatic events.
Forums and social media	Livejournal	1	https://livejournal.com	A blogging platform.
Forums and social media	Twarze Depresjii	1	http://twarzedepresji.pl/	Polish website with information about depression.
Forums and social media	Black Dog Tribe	1	http://www.sane.org.uk/what_we_do/bdt	Online community for people with depression, currently ran by SANE. Includes a Facebook group and resources to read.
Forums and social media	Didn't remember the name	7	N/A	N/A
Websites and Web-based programmes	Moodgym	5	https://moodgym.com.au/	Self-directed, computerised Cognitive Behavioural Therapy programme made of several modules.
Websites and Web-based programmes	Headspace	3	https://www.headspace.com/	A website and an app for mindfulness meditation. Limited content is available for free.
Websites and Web-based programmes	NHS Direct	2	https://www.nhs.uk/live-well/	Health advice and information service provided by the British National Health Service. Includes articles about mental health.
Websites and Web-based programmes	Big White Wall	2	https://www.bigwhitewall.com	Online mental health and wellbeing service offering self-help programmes, creative outlets and a community.
Websites and Web-based programmes	Moodscope	1	https://www.headspace.com/	A website and an app for mindfulness meditation. Limited content is available for free.
Websites and Web-based programmes	DBT Self Help	1	http://www.dbtselfhelp.com/	A website with information about Dialectical Behaviour Therapy. Includes mindfulness meditation videos.
Websites and Web-based programmes	Get Self Help	1	https://www.getselfhelp.co.uk/	Resources based on Cognitive Behavioural Therapy. Includes articles, worksheets and videos.
Websites and Web-based programmes	Living Life to the Full	1	https://llttf.com/	A set of free online courses covering low mood, stress and resiliency.
Websites and Web-based programmes	Jamyang.org.uk	1	https://www.jamyang.co.uk/	A buddist centre in London. Website includes articles about wellbeing and meditation, and audio and video files.
Websites and Web-based programmes	Didn't remember the name	3	N/A	N/A
Websites and Web-based programmes	"blogs"	1	N/A	N/A
Websites and Web-based programmes	"mindfulness sites"	1	N/A	N/A
Websites and Web-based programmes	Google	1	https://google.co.uk	Generic search engine
